# Supplementary material for: Guanxinning attenuates diabetic myocardial ischemia–reperfusion injury by targeting oral Fusobacterium nucleatum and modulating PTEN signaling
Source: Front Pharmacol. 2025 Jun 19;16:1581413. doi: 10.3389/fphar.2025.1581413 (PMC12223323; doi:10.3389/fphar.2025.1581413)
Supplement: Supplementary file 1 [file Table2.XLSX]

## Sheet: Sheet1
Index	Sub class	Compounds	Class	Q1 (Da)	Q3 (Da)	Molecular Weight	Ion mode	Ionization model	Formula	MWY245083a_R1	MWY245083a_R2	MWY245083a_R3	cpd_ID	HMDB	CAS	kegg_map
beta-indole-3-acetic-acid	1	beta-indole-3-acetic acid	Indole and Its derivatives	176	130.1	175.063329	Positive	[M+H]+	C10H9NO2	112.5888	114.2106	106.6626	C00954	HMDB0000197	87-51-4	ko00380,ko01100
Ala-Ser	1	Ala-Ser	Small Peptide	175.07243	145.062	176.079708	Negative	[M-H]-	C6H12N2O4	47.1684	60.714	59.156940000000006	-	HMDB0028696	3303-41-1	-
Indoxyl-sulfate	1	Indoxyl sulfate	Sulfonic acids	212	132.05	213.009579	Negative	[M-H]-	C8H7NO4S	1954.08	1798.974	1761.996	-	HMDB0000682	487-94-5	-
3-Oxocholic-acid	1	3-Oxocholic acid	Bile acids	405.3	405.3	406.271925	Negative	[M-H]-	C24H38O5	36.34524	34.29138	46.5573	-	HMDB0000502	2304-89-4	-
1,5-Anhydro-D-Glucitol	1	1,5-Anhydro-D-Glucitol	Sugar Alcoholss	163.0606735	59	164.068475	Negative	[M-H]-	C6H12O5	4146.288	5118.648	4768.248	C07326	HMDB0002712	154-58-5	-
Deoxycorticosterone	1	Deoxycorticosterone	Hormones and hormone related compunds	331.3	97	330.219495	Positive	[M+H]+	C21H30O3	1.3698780000000002	1.272468	1.246434	C03205	HMDB0000016	64-85-7	ko00140,ko01100,ko04925
omega-muricholic-acid	1	omega-muricholic acid	Bile acids	407.4	407.4	408.287575	Negative	[M-H]-	C24H40O5	318.189	230.6886	308.325	C17727	HMDB0000364	6830-03-1	-
Val-Ala	1	Val-Ala	Small Peptide	189.12337	72.0807	188.116093	Positive	[M+H]+	C8H16N2O3	3.798342	3.159624	3.253812	-	HMDB0029120	27493-61-4	-
Hyodeoxycholic-acid	1	Hyodeoxycholic acid	Bile acids	391.3	391.3	392.29266	Negative	[M-H]-	C24H40O4	83.541	86.5452	78.6192	C15517	HMDB0000733	83-49-8	-
3-oxodeoxycholic-acid	1	3-oxodeoxycholic acid	Bile acids	389.3	345.3	390.27701	Negative	[M-H]-	C24H38O4	0	0	0	-	HMDB0062742	4185-01-7	-
Cytosine	1	Cytosine	Nucleotide and Its metabolomics	110.036	67.1	111.043262	Negative	[M-H]-	C4H5N3O	0	0	0	C00380	HMDB0000630	71-30-7	ko00240,ko01100,ko01232
Dephosphocoenzyme-A-(Dephospho-CoA)	1	Dephosphocoenzyme A (Dephospho-CoA)	CoEnzyme and vitamins	688.16	261.13	687.1488820000001	Positive	[M+H]+	C21H35N7O13P2S	0	0	0	-	HMDB0001373	3633-59-8	-
Myristoleic-acid	1	Myristoleic acid	FFA	227.2	69	226.19328	Positive	[M+H]+	C14H26O2	412.8804	344.7888	388.0884	-	HMDB0002000	544-64-9	-
5'-Deoxy-5'-methylthioadensine	2	5'-Deoxy-5'-methylthioadensine	Nucleotide and Its metabolomics	298.1	136.1	297.08956	Positive	[M+H]+	C11H15N5O3S	22.16628	23.18616	24.88704	C00170	HMDB0001173	2457-80-9	ko00270,ko01100
adrenic-acid	2	adrenic acid	FFA	331.26	331.26	332.27153	Negative	[M-H]-	C22H36O2	7475.34	5525.418000000001	4711.956	-	HMDB0002226	28874-58-0	-
Linoleic-acid	2	Linoleic acid	FFA	279.23	279.23	280.24023	Negative	[M-H]-	C18H32O2	13738.5	15495.72	12776.88	-	HMDB0000673	60-33-3	-
Stearoyl-carnitine	2	Stearoyl-carnitine	CAR	428.4	85.1	427.366159	Positive	[M+H]+	C25H49NO4	18.4026	16.84344	18.04434	-	HMDB0000848	25597-09-5	-
cis-11-Octadecenoic-acid	2	cis-11-Octadecenoic acid	FFA	281.25	281.25	282.25588	Negative	[M-H]-	C18H34O2	9985.92	11748.54	9878.4	-	HMDB0240219	506-17-2	-
N-Ethylglycine	2	N-Ethylglycine	Amino acid derivatives	104.07061	58.0659	103.063329	Positive	[M+H]+	C4H9NO2	246.0342	247.5912	230.3004	-	HMDB0041945	627-01-0	-
2-octanamidoacetic-acid	2	2-octanamidoacetic acid	Amino acid derivatives	200.12922	74.0256	201.136494	Negative	[M-H]-	C10H19NO3	20.8062	16.03668	18.60174	-	HMDB0000832	14246-53-8	-
gamma-Glu-Met	2	gamma-Glu-Met	Small Peptide	279.2	150	278.09364300000004	Positive	[M+H]+	C10H18N2O5S	103.8366	114.7326	116.8242	-	HMDB0034367	17663-87-5	-
Threonic-acid	2	Threonic acid	Sugar acids	135.03	75.01	136.037175	Negative	[M-H]-	C4H8O5	277.8066	271.9308	277.9158	-	HMDB0000943	70753-61-6	-
Erythronic-acid	2	Erythronic acid	Sugar acids	135.03	75.01	136.037175	Negative	[M-H]-	C4H8O5	111.4956	113.2848	116.373	-	HMDB0000613	488-16-4	-
Hexanoyl-Glycine	2	Hexanoyl Glycine	Amino acid derivatives	174.1	99	173.10519399999998	Positive	[M+H]+	C8H15NO3	224.5938	222.732	224.6898	-	HMDB0000701	24003-67-6	-
N-Acetylthreonine	2	N-Acetylthreonine	Amino acid derivatives	160.06153	74.0251	161.06880900000002	Negative	[M-H]-	C6H11NO4	64.0572	54.49428	50.22576	-	HMDB0062557	17093-74-2	-
Trans-4-Hydroxy-L-Proline	2	Trans-4-Hydroxy-L-Proline	Amino acid derivatives	132.058	86	131.058244	Positive	[M+H]+	C5H9NO3	3388.5840000000003	3353.244	3212.0040000000004	C01157	HMDB0000725	51-35-4	ko00330,ko00470,ko01100,ko02010
3-Hydroxyl-L-kynurenine	2	3-Hydroxyl-L-kynurenine	Amino acid derivatives	225.09	162.06	224.079708	Positive	[M+H]+	C10H12N2O4	7.3305	6.1626	7.36452	-	HMDB0000732	484-78-6	-
L-NIO-hydrochloride	2	L-NIO-hydrochloride	Amino acid derivatives	174.1237	70.0656	173.11642700000002	Positive	[M+H]+	C7H15N3O2	5.093172	3.901926	3.073824	-	-	36889-13-1	-
gama-Glutamate-Cysteine	2	gama-Glutamate-Cysteine	Small Peptide	251.07	84.04	250.06234300000003	Positive	[M+H]+	C8H14N2O5S	43.21254	44.01288	45.1632	-	HMDB0001049	636-58-8	-
N-Heptanoylglycine	2	N-Heptanoylglycine	Amino acid derivatives	188.12812	76.0394	187.120844	Positive	[M+H]+	C9H17NO3	3.944826	3.8331	3.786132	-	HMDB0013010	23783-23-5	-
1-methylpseudouridine	2	1-methylpseudouridine	Nucleotide and Its metabolomics	259.1	139	258.085188	Positive	[M+H]+	C10H14N2O6	11.43612	9.29202	9.47502	-	-	13860-38-3	-
DA	2	Decanoic Acid	FFA	308.19687000000005	172.1703	307.393	Positive	[M+H]+	C16H25N3O3	43.37508	54.50682	50.9895	C01571	HMDB0000511	334-48-5	ko00061,ko01100
7-Ketodeoxycholic-acid	2	7-Ketodeoxycholic acid	Bile acids	405.3	405.3	406.271925	Negative	[M-H]-	C24H38O5	14.21508	13.799220000000002	12.6132	-	HMDB0000391	911-40-0	-
Val-Gly	2	Val-Gly	Small Peptide	175.10772	72.0805	174.10044299999998	Positive	[M+H]+	C7H14N2O3	21.80016	20.60406	23.44596	-	HMDB0029127	686-43-1	-
Xanthosine	2	Xanthosine	Nucleotide and Its metabolomics	283	150.9	284.07568599999996	Positive	[M-H]-	C10H12N4O6	0	0	0	C01762	HMDB0000299	146-80-5	ko00230,ko00232,ko01100,ko01232,ko02010
L-Gulonolactone	2	L-Gulonolactone	Sugar acids	177.03993799999998	59	178.04774	Negative	[M-H]-	C6H10O6	66.0618	63.15	88.3986	C01040	HMDB0003466	1128-23-0	ko00053,ko01100,ko01240
3-hydroxymethylglutaric-acid	2	3-hydroxymethylglutaric acid	Amino acid derivatives	161.2	99	162.052825	Negative	[M-H]-	C6H10O5	0	0	0	C03761	HMDB0000355	503-49-1	-
5beta-Androsterone	2	5beta-Androsterone	Hormones and hormone related compunds	273.22458	273.22458	290.22458	Positive	[M+H-H2O]+	C19H30O2	27.01332	28.2258	31.704	C04373	HMDB0000490	53-42-9	ko00140
Suberylglycine	2	Suberylglycine	Amino acid derivatives	232.11795	157.0864	231.110674	Positive	[M+H]+	C10H17NO5	4.031862	4.801019999999999	4.943484	-	HMDB0000953	60317-54-6	-
O-Acetyl-L-homoserine	2	O-Acetyl-L-homoserine	Amino acid derivatives	162.07608000000002	102.055	161.06880900000002	Positive	[M+H]+	C6H11NO4	62.1798	64.7412	60.1326	-	HMDB0029423	250736-84-6	-
2-Piperidone	2	2-Piperidone	Heterocyclic compounds	100.1	56	99.068414	Positive	[M+H]+	C5H9NO	0	0	0	-	HMDB0011749	675-20-7	-
AA	2	Acetic Acid	SCFA	196.07167	137.04	195.06439	Positive	[M+H]+	C8H9N3O3	0	0	0	C00033	HMDB0000042	64-19-7	ko00010,ko00430,ko00440,ko00534,ko00620,ko00630,ko00920,ko01100,ko01200,ko04725,ko04936,ko04973,ko04974
Glycodeoxycholic-acid	2	Glycodeoxycholic acid	Bile acids	448.3	73.8	449.3141240000001	Negative	[M-H]-	C26H43NO5	0	0	0	C05464	HMDB0000631	360-65-6(16409-34-0)	-
Testosterone	3	Testosterone	Hormones and hormone related compunds	289.20893	97.2	288.20893	Positive	[M+H]+	C19H28O2	6.52176	5.851476	5.717898	C00535	HMDB0000234	58-22-0	ko00140,ko01100,ko01522,ko04913,ko04929,ko05200,ko05215
IMP	3	IMP	Nucleotide and Its metabolomics	346.9	78.9	348.047103	Negative	[M-H]-	C10H13N4O8P	887.5980000000001	764.9939999999999	1332.09	C00130	HMDB0000175	131-99-7	ko00230,ko01100,ko01232,ko01240,ko01523,ko04742
Leu-Leu	3	Leu-Leu	Small Peptide	245.18597000000003	86	244.178693	Positive	[M+H]+	C12H24N2O3	2.362686	2.3791740000000003	2.5310040000000003	-	HMDB0028933	3303-31-9	-
His-Leu	3	His-Leu	Small Peptide	269.16082	110.0709	268.153541	Positive	[M+H]+	C12H20N4O3	7.59468	9.65868	9.12336	-	HMDB0028889	7763-65-7	-
Cysteine-glutathione-disulfide	3	Cysteine-glutathione disulfide	Amino acid derivatives	427.09518	298.0512	426.087906	Positive	[M+H]+	C13H22N4O8S2	4053.366	3494.616	2366.4120000000003	-	HMDB0000656	13081-14-6	-
GcNeu	3	GcNeu	Organic acid And Its derivatives	324.09362000000004	116.0355	325.100899	Negative	[M-H]-	C11H19NO10	8898.06	8481.72	8637.72	-	HMDB0000833	1113-83-3	-
Asp-Leu	3	Asp-Leu	Small Peptide	247.12885	201	246.121573	Positive	[M+H]+	C10H18N2O5	4.361987999999999	3.19248	3.584736	-	-	3062-14-4	-
Stachyose	3	Stachyose	Sugars	665.21458	179.0565	666.2218650000001	Negative	[M-H]-	C24H42O21	486.6066	509.175	470.9322	-	HMDB0003553	470-55-3	-
L-alpha-Aspartyl-L-phenylalanine	3	L-alpha-Aspartyl-L-phenylalanine	Small Peptide	281.1	235	280.105923	Positive	[M+H]+	C13H16N2O5	7.10988	7.7823	7.5303	-	HMDB0000706	13433-09-5	-
L-Tryptophyl-L-glutamic-acid	3	L-Tryptophyl-L-glutamic acid	Small Peptide	334.14	317.11	333.132472	Positive	[M+H]+	C16H19N3O5	1.369152	1.063848	1.344768	-	HMDB0029082	36099-95-3	-
Ile-Trp	3	Ile-Trp	Small Peptide	318.18122	188.0715	317.173942	Positive	[M+H]+	C17H23N3O3	0	0	0	-	HMDB0028918	13589-06-5	-
Indole-3-pyruvic-acid	3	Indole-3-pyruvic acid	Indole and Its derivatives	202	143.2	203.058244	Negative	[M-H]-	C11H9NO3	11.1393	11.30166	10.24284	C00331	HMDB0060484	392-12-1	ko00380,ko01100
Phenylethylamine	3	Phenylethylamine	Benzene and substituted derivatives	122.096974	105.1	121.089149	Positive	[M+H]+	C8H11N	0	0	0	C05332	HMDB0012275	64-04-0	ko00360,ko01100
Guanosine	3	Guanosine	Nucleotide and Its metabolomics	282	150	283.09167	Negative	[M-H]-	C10H13N5O5	0	0	0	C00387	HMDB0000133	118-00-3	ko00230,ko01100,ko01232,ko02010
Indolyl-3-aspartic-acid	3	Indolyl-3-aspartic acid	Amino acid derivatives	291.09755	130.0653	290.090273	Positive	[M+H]+	C14H14N2O5	0	0	0	-	HMDB0038666	2456-73-7	-
Androstenedione	3	Androstenedione	Hormones and hormone related compunds	287.19327999999996	97	286.19327999999996	Positive	[M+H]+	C19H26O2	0	0	0	C00280	HMDB0000053	63-05-8	ko00140,ko01100,ko01522,ko04913,ko04917,ko05200,ko05215
Tyr-Glu	3	Tyr-Glu	Small Peptide	311.12376	136.0752	310.116488	Positive	[M+H]+	C14H18N2O6	0	0	0	-	HMDB0029104	2545-89-3	-
ACA	4	Allocholic acid	Bile acids	407.2803	407.28	408.287575	Negative	[M-H]-	C24H40O5	176.85299999999998	199.5102	197.091	-	HMDB0000505	2464-18-8	-
Tauroursodeoxycholic-acid	4	Tauroursodeoxycholic acid	Bile acids	498.3	79.8	499.296759	Negative	[M-H]-	C26H45NO6S	18.99666	21.27246	20.7876	C16868	HMDB0000874	14605-22-2	-
Palmitoleic-acid	4	Palmitoleic acid	FFA	253.22	253.22	254.22457999999995	Negative	[M-H]-	C16H30O2	4785.312	8861.64	7303.68	-	HMDB0003229	373-49-9	-
Corticosterone	4	Corticosterone	Hormones and hormone related compunds	347.2	121.1	346.21441	Positive	[M+H]+	C21H30O4	120.3408	128.3748	135.6432	C02140	HMDB0001547	50-22-6	ko00140,ko01100,ko04923,ko04925,ko05020
Cortexolone	4	Cortexolone	Hormones and hormone related compunds	347.3	109.2	346.21441	Positive	[M+H]+	C21H30O4	14.29938	14.15856	13.51794	C05488	HMDB0000015	152-58-9	ko00140,ko01100,ko04927,ko04934
Taurocholic-acid	4	Taurocholic acid	Bile acids	514.3	79.8	515.2916740000001	Negative	[M-H]-	C26H45NO7S	269.5074	294.3	282.4794	C05122	HMDB0000036	81-24-3	ko00120,ko00430,ko01100,ko04976,ko04979
Hexadecanedioic-acid	4	Hexadecanedioic acid	Fatty Acyls	285.2	285.2	286.21441	Negative	[M-H]-	C16H30O4	15.41298	16.029239999999998	14.6724	C19615	HMDB0000672	505-54-4	ko01100
Tauro-beta-muricholic-acid	4	Tauro-beta-muricholic acid	Bile acids	514.3	79.8	515.2916740000001	Negative	[M-H]-	C26H45NO7S	108.186	110.1402	103.6332	-	HMDB0000932	25696-60-0	-
Cholic-acid	4	Cholic acid	Bile acids	407.4	407.4	408.287575	Negative	[M-H]-	C24H40O5	182.3436	169.2414	237.954	C00695	HMDB0000619	81-25-4	ko00120,ko01100,ko04976
3-Hydroxybutyric-Acid	4	3-Hydroxybutyric Acid	Organic acid And Its derivatives	103.1	59	104.04734500000001	Negative	[M-H]-	C4H8O3	15699.96	15454.5	15428.4	-	HMDB0000011	625-71-8	-
N-Butyrylglycine	4	N-Butyrylglycine	Amino acid derivatives	144.06662	74.0253	145.073894	Negative	[M-H]-	C6H11NO3	78.8484	74.4726	85.1616	-	HMDB0000808	20208-73-5	-
N-Propionylglycine	4	N-Propionylglycine	Amino acid derivatives	130.05097	74.03	131.058244	Negative	[M-H]-	C5H9NO3	30.37548	31.783620000000003	25.43712	-	HMDB0000783	21709-90-0	-
Taurodeoxycholic-acid	4	Taurodeoxycholic acid	Bile acids	498.3	79.8	499.296759	Negative	[M-H]-	C26H45NO6S	541.4076	477.1734	472.1598	C05463	HMDB0000896	516-50-7	-
Deoxycholic-acid	4	Deoxycholic acid	Bile acids	391.29	391.28	392.29266	Negative	[M-H]-	C24H40O4	52.46856	42.29652	48.79158	-	HMDB0000626	83-44-3	-
Isoursodeoxycholic-acid	4	Isoursodeoxycholic acid	Bile acids	375.29	357.27	392.29266	Positive	[M+H-H2O]+	C24H40O4	31.646759999999997	30.841859999999997	36.5676	-	HMDB0000686	78919-26-3	-
11-Dehydrocorticosterone	4	11-Dehydrocorticosterone	Hormones and hormone related compunds	345.3	121.1	344.19876	Positive	[M+H]+	C21H28O4	2.711298	2.861616	2.5701959999999997	C05490	HMDB0004029	72-23-1	ko00140
Taurochenodeoxycholic-acid	4	Taurochenodeoxycholic acid	Bile acids	498.3	79.8	499.296759	Negative	[M-H]-	C26H45NO6S	23.19156	21.01626	20.39436	C05465	HMDB0000951	516-35-8	ko00120,ko04976,ko04979
Enterodiol	4	Enterodiol	Benzene and substituted derivatives	301.14400919999997	253	302.15181	Negative	[M-H]-	C18H22O4	0	0	0	C18166	HMDB0005056	80226-00-2	-
N-Isovaleroylglycine	4	N-Isovaleroylglycine	Amino acid derivatives	158.1	74	159.089544	Negative	[M-H]-	C7H13NO3	8.08296	5.706528	7.305839999999999	-	HMDB0000678	16284-60-9	-
Glycocholic-acid	4	Glycocholic acid	Bile acids	464.3	74.02	465.309039	Negative	[M-H]-	C26H43NO6	0	0	0	C01921	HMDB0000138	475-31-0	ko00120,ko01100,ko04976,ko04979
Bradykinin	4	Bradykinin	Small Peptide	904.5	904.5	903.460289	Positive	[M+H]+	C44H61N11O10	0	0	0	-	-	15958-92-6	-
4-Acetamidobutyric-Acid	4	4-Acetamidobutyric Acid	Amino acid derivatives	146.07399999999998	86	145.073894	Positive	[M+H]+	C6H11NO3	0	0	0	C02946	HMDB0003681	3025-96-5	ko00330,ko01100
isoCDCA	4	Isochenodeoxycholic Acid	Bile acids	391.28538	391.28	392.29266	Negative	[M-H]-	C24H40O4	0	0	0	-	HMDB0000361	566-24-5	-
3-beta-deoxycholic-acid	4	3-beta-deoxycholic acid	Bile acids	391.3	391.3	392.29266	Negative	[M-H]-	C24H40O4	0	0	0	-	HMDB0000438	570-63-8	-
5-Hydroxylysine	4	5-Hydroxylysine	Amino acid derivatives	163.1	128.07	162.10044299999998	Positive	[M+H]+	C6H14N2O3	0	0	0	C16741	HMDB0000450	13204-98-3(1190-94-9)	ko00310,ko01100
Nor-Deoxycholic-Acid	4	Nor-Deoxycholic Acid	Bile acids	377.3	377.3	378.27701	Negative	[M-H]-	C23H38O4	0	0	0	-	-	53608-86-9	-
7a,27-Dihydroxycholesterol	4	7a,27-Dihydroxycholesterol	Hormones and hormone related compunds	401.3	383.3	418.344695	Positive	[M+H-H2O]+	C27H46O3	0	0	0	C06341	HMDB0006281	4725-24-0	ko00120
Potassium-Phenyl-Sulfate	5	Potassium Phenyl Sulfate	Sulfonic acids	172.9924	93.0378	173.99	Negative	[M-H]-	C6H5KO4S	1226.214	1199.886	1211.652	-	-	1733-88-6	-
Adenosine	5	Adenosine	Nucleotide and Its metabolomics	268.1	136.1	267.096755	Positive	[M+H]+	C10H13N5O4	4.165032	4.29753	3.857706	C00212	HMDB0000050	58-61-7	ko00230,ko01100,ko01232,ko02010,ko04022,ko04024,ko04071,ko04080,ko04270,ko04923,ko04924,ko05012,ko05032,ko05034
ADP	5	ADP	Nucleotide and Its metabolomics	426	134	427.029419	Negative	[M-H]-	C10H15N5O10P2	2864.7659999999996	2363.922	1582.374	C00008	HMDB0001341	58-64-0	ko00190,ko00230,ko01100,ko01232,ko01240,ko04068,ko04080,ko04142,ko04152,ko04611,ko04714,ko04742,ko04924,ko05012,ko05014,ko05022
Biotin	5	Biotin	CoEnzyme and vitamins	243.3	200.4	244.088163	Negative	[M-H]-	C10H16N2O3S	754.062	883.686	763.302	C00120	HMDB0000030	58-85-5	ko00780,ko01100,ko01240,ko02010,ko04977
Indolylpropionic-acid	5	Indolylpropionic acid	Indole and Its derivatives	190.09	130.07	189.078979	Positive	[M+H]+	C11H11NO2	889.842	866.7180000000001	898.7280000000001	-	HMDB0002302	830-96-6	-
Indole-3-Carboxaldehyde	5	Indole-3-Carboxaldehyde	Indole and Its derivatives	146.060589	118.1	145.052764	Positive	[M+H]+	C9H7NO	52.45644	52.607580000000006	49.927620000000005	C08493	HMDB0029737	487-89-8	-
1-Myristoyl-sn-glycero-3-phosphocholine	5	1-Myristoyl-sn-glycero-3-phosphocholine	LPC	468.3	184	467.301191	Positive	[M+H]+	C22H46NO7P	555.5706	533.0286	537.7092	-	HMDB0010379	20559-16-4	-
3-N-Methyl-L-Histidine	5	3-N-Methyl-L-Histidine	Amino acid derivatives	170	96	169.085127	Positive	[M+H]+	C7H11N3O2	112.962	125.199	178.5402	C01152	HMDB0000479	368-16-1	ko00340,ko01100
Gly-Thr	5	Gly-Thr	Small Peptide	175.07243	131.0491	176.079708	Negative	[M-H]-	C6H12N2O4	375.8586	383.1066	406.0422	-	HMDB0028851	7093-70-1	-
Urea	5	Urea	Amines	61	44	60.032363	Positive	[M+H]+	CH4N2O	115699.8	114555	95384.4	C00086	HMDB0000294	57-13-6	ko00220,ko00230,ko00240,ko00330,ko00780,ko01100,ko02010
AMP	5	AMP	Nucleotide and Its metabolomics	345.9	79	347.063087	Negative	[M-H]-	C10H14N5O7P	8653.2	6781.74	5156.214	C00020	HMDB0000045	61-19-8	ko00230,ko01100,ko01232,ko01240,ko01523,ko04022,ko04024,ko04068,ko04150,ko04151,ko04152,ko04211,ko04740,ko04742,ko04923,ko04924,ko04925,ko04927,ko04928,ko04934,ko05012,ko05022,ko05032
5-Aminovaleric-Acid	5	5-Aminovaleric Acid	Organic acid And Its derivatives	118.09	55.06	117.078979	Positive	[M+H]+	C5H11NO2	13240.32	13144.2	13290.96	-	HMDB0003355	660-88-8	-
N-Acetylputrescine	5	N-Acetylputrescine	Organic acid And Its derivatives	131	114	166.08700000000002	Positive	[M-Cl]+	C6H14N2O	2.542266	2.021268	1.98225	C02714	HMDB0002064	18233-70-0	ko00330,ko01100
Glycochenodeoxycholic-acid	5	Glycochenodeoxycholic acid	Bile acids	448.3	74	449.3141240000001	Negative	[M-H]-	C26H43NO5	0	0	0	C05466	HMDB0000637	640-79-9	ko00120,ko04976,ko04979
Ile-Ile	5	Ile-Ile	Small Peptide	245.1	86.1	244.178693	Positive	[M+H]+	C12H24N2O3	0.4318416	0.586494	0.5893164000000001	-	-	42537-99-5	-
Val-Val	5	Val-Val	Small Peptide	217.15467	72.081	216.147393	Positive	[M+H]+	C10H20N2O3	1.460496	1.419162	1.287828	-	HMDB0029140	3918-94-3	-
Hypoxanthine	5	Hypoxanthine	Nucleotide and Its metabolomics	137.04	110.2	136.038511	Positive	[M+H]+	C5H4N4O	0	0	0	C00262	HMDB0000157	68-94-0	ko00230,ko01100,ko01232
1,3-diaminopropane	5	1,3-diaminopropane	Amines	75.0909	58.0649	74.08439833	Positive	[M+H]+	C3H10N2	68.8518	66.5274	71.0592	C00986	HMDB0000002	109-76-2	ko00260,ko00330,ko00410,ko01100
Indoleacrylic-acid	5	Indoleacrylic acid	Indole and Its derivatives	186.06	142.07	187.063329	Negative	[M-H]-	C11H9NO2	2.1621479999999997	2.101368	2.437842	-	HMDB0000734	29953-71-7	-
Val-Ile	5	Val-Ile	Small Peptide	231.17032000000003	72.0813	230.163043	Positive	[M+H]+	C11H22N2O3	0.650118	0.736614	0.642936	-	HMDB0029130	20556-14-3	-
2'-O-methyluridine	5	2'-O-methyluridine	Nucleotide and Its metabolomics	257.07	214	258.085188	Negative	[M-H]-	C10H14N2O6	0	0	0	-	HMDB0240328	2140-76-3	-
cyclo(leu-phe)	5	cyclo(leu-phe)	Small Peptide	261.15975	120.081	260.152478	Positive	[M+H]+	C15H20N2O2	0.2186364	0.2448144	0.31993979999999994	-	HMDB0094673	7280-77-5	-
1-methylinosine	6	1-methylinosine	Nucleotide and Its metabolomics	283.1	151	282.096421	Positive	[M+H]+	C11H14N4O5	139.59	117.0678	113.307	-	HMDB0002721	2140-73-0	-
1-(9Z,12Z-octadecadienoyl)-sn-glycero-3-phosphocholine	6	1-(9Z,12Z-octadecadienoyl)-sn-glycero-3-phosphocholine	LPC	520.34	184.07	519.332491	Positive	[M+H]+	C26H50NO7P	60011.4	58546.02	59470.92	-	HMDB0010386	22252-07-9	-
1-Palmitoyl-sn-glycero-3-phosphocholine	6	1-Palmitoyl-sn-glycero-3-phosphocholine	LPC	496.35	104.12	495.332491	Positive	[M+H]+	C24H50NO7P	9606.18	9675.72	8915.82	C04230	HMDB0010382	17364-16-8	ko00564,ko04148,ko05231
N-acetylalanine	6	N-acetylalanine	Amino acid derivatives	130.05	88.04	131.058244	Negative	[M-H]-	C5H9NO3	76.0116	88.3998	74.922	-	HMDB0000766	97-69-8	-
(S)-beta-Aminoisobutyric-Acid	6	(S)-beta-Aminoisobutyric Acid	Amino acid derivatives	104.07	85.8	103.063329	Positive	[M+H]+	C4H9NO2	97.1058	73.9872	80.41199999999999	C03284	HMDB0002166	4249-19-8	ko00280,ko01100
N6,2'-O-dimethyladenosine	6	N6,2'-O-dimethyladenosine	Nucleotide and Its metabolomics	296.1	150.1	295.12805499999996	Positive	[M+H]+	C12H17N5O4	0	0	0	-	-	57817-83-1	-
Cinnabarinic-acid	6	Cinnabarinic acid	Benzene and substituted derivatives	298.9	211.2	300.038238	Negative	[M-H]-	C14H8N2O6	0	0	0	-	HMDB0004078	606-59-7	-
2'-O-methylguanosine	7	2'-O-methylguanosine	Nucleotide and Its metabolomics	298.1	152.1	297.10732	Positive	[M+H]+	C11H15N5O5	38.02278	41.15136	41.5263	-	-	2140-71-8	-
1-O-Hexadecyl-lyso-sn-glycero-3-phosphocholine	7	1-O-Hexadecyl-lyso-sn-glycero-3-phosphocholine	LPC	482.3605	104.1073	481.3532259999999	Positive	[M+H]+	C24H52NO6P	625.668	646.9680000000001	583.4802	-	-	52691-62-0	-
N,N-Dimethylguanosine	7	N,N-Dimethylguanosine	Nucleotide and Its metabolomics	312.1	180	311.12297	Positive	[M+H]+	C12H17N5O5	9.3654	8.694239999999999	8.7393	-	HMDB0004824	2140-67-2	-
Niacinamide	7	Niacinamide	CoEnzyme and vitamins	123.06	80.05	122.04801299999998	Positive	[M+H]+	C6H6N2O	865.8480000000001	930.282	871.6560000000001	C00153	HMDB0001406	98-92-0	ko00760,ko01100,ko01240,ko04977
UMP	7	UMP	Nucleotide and Its metabolomics	323	96.9	324.03587000000005	Negative	[M-H]-	C9H13N2O9P	627.174	615.336	350.9904	C00105	HMDB0000288	58-97-9	ko00240,ko01100,ko01232,ko01240
Isobutyryl-L-carnitine	7	Isobutyryl-L-carnitine	CAR	232.2	85	231.147059	Positive	[M+H]+	C11H21NO4	135.4956	131.187	134.0838	-	HMDB0000736	25518-49-4	-
Phe-Gly	7	Phe-Gly	Small Peptide	223.10772000000003	120.0807	222.100443	Positive	[M+H]+	C11H14N2O3	9.1821	12.40998	10.26462	-	HMDB0028995	721-90-4	-
Dihydroxyacetone-phosphate	7	Dihydroxyacetone phosphate	Phosphoric acids	169	96.8	169.998027	Negative	[M-H]-	C3H7O6P	2071.644	1883.49	1948.626	C00111	HMDB0001473	57-04-5	ko00010,ko00040,ko00051,ko00052,ko00561,ko00562,ko00564,ko00630,ko00640,ko00760,ko01100,ko01200,ko01230
Leu-Val	7	Leu Val	Small Peptide	231	86	230.163043	Positive	[M+H]+	C11H22N2O3	1.004472	1.220484	0.8992379999999999	-	HMDB0028942	13588-95-9	-
Mannitol	7	Mannitol	Sugar Alcoholss	181.07176	101.024	182.07904	Negative	[M-H]-	C6H14O6	924.582	995.79	977.61	-	HMDB0000765	69-65-8	-
Sorbitol	7	Sorbitol	Sugar Alcoholss	181.07176	59.0139	182.07904	Negative	[M-H]-	C6H14O6	1555.9920000000002	1555.4879999999998	1604.5079999999998	-	HMDB0000247	50-70-4	-
Anserine	7	Anserine	Small Peptide	241	170	240.122241	Positive	[M+H]+	C10H16N4O3	171.4464	107.7108	105.4236	C01262	HMDB0000194	584-85-0	ko00340,ko00410,ko01100
Thr-Leu	7	Thr-Leu	Small Peptide	233.14958	74.0604	232.142308	Positive	[M+H]+	C10H20N2O4	2.275092	2.431146	3.23166	-	HMDB0029065	50299-12-2	-
Spermidine	7	Spermidine	Amines	146.4	112	145.157897	Positive	[M+H]+	C7H19N3	1839.042	1528.476	1516.0379999999998	C00315	HMDB0001257	124-20-9	ko00330,ko00410,ko00480,ko01100,ko02010,ko04976
His-Ser	7	His-Ser	Small Peptide	243.10877999999997	110	242.101506	Positive	[M+H]+	C9H14N4O4	1.944702	2.81046	2.291418	-	HMDB0028894	21438-60-8	-
2-Phenylacetamide	7	2-Phenylacetamide	Benzene and substituted derivatives	136	91.2	135.068414	Positive	[M+H]+	C8H9NO	6.00108	5.54004	7.294919999999999	C02505	HMDB0010715	103-81-1	ko00360,ko01100
Protoporphyrin-IX	7	Protoporphyrin IX	Heterocyclic compounds	563.27	563.26	562.2580059999999	Positive	[M+H]+	C34H34N4O4	19.15158	19.23924	17.14734	-	HMDB0000241	553-12-8	-
Phe-Leu	7	Phe Leu	Small Peptide	279	120.1	278.163043	Positive	[M+H]+	C15H22N2O3	1.26	1.61919	1.266006	-	-	3303-55-7	-
Phe-Val	7	Phe Val	Small Peptide	265.1	120	264.147393	Positive	[M+H]+	C14H20N2O3	0.4932798	0.4959888	0.4896834	-	HMDB0029008	3918-90-9	-
Val-Tyr	7	Val-Tyr	Small Peptide	281.14957999999996	72.0811	280.142308	Positive	[M+H]+	C14H20N2O4	1.0536	1.061544	1.505004	-	HMDB0029139	3061-91-4	-
3-methyluridine	7	3-methyluridine	Nucleotide and Its metabolomics	259.1	127.1	258.085188	Positive	[M+H]+	C10H14N2O6	0	0	0	-	HMDB0004813	2140-69-4	-
Cis-13,16,19-docosatrienoic-acid	7	Cis-13,16,19-docosatrienoic acid	FFA	333.28	333.28	334.28718	Negative	[M-H]-	C22H38O2	0	0	0	-	HMDB0002823	28845-86-5	-
Benzenepropanoic-acid	7	Benzenepropanoic acid	Organic acid And Its derivatives	149.06	149.06	150.06808	Negative	[M-H]-	C9H10O2	250.8204	247.2474	197.9088	-	HMDB0000764	501-52-0	-
Vitamin-B9	7	Vitamin B9	CoEnzyme and vitamins	442.2	295.1	441.139683	Positive	[M+H]+	C19H19N7O6	0	0	0	C00504	HMDB0000121	59-30-3	ko00670,ko00790,ko01100,ko01240,ko01523,ko04976,ko04977
